# Supplementary material for: Whole-Genome Survey Analyses Provide a New Perspective for the Evolutionary Biology of Shimofuri Goby, Tridentiger bifasciatus
Source: Animals (Basel). 2022 Jul 27;12(15):1914. doi: 10.3390/ani12151914 (PMC9367431; doi:10.3390/ani12151914)
Supplement: Supplementary file 1 [file animals-12-01914-s001.zip]

Archive with 1 entries (1 files):
- animals-1785277-supplementary.pdf
